# Supplementary material for: Identification of potential causal variants for premature ovarian failure by whole exome sequencing
Source: BMC Med Genomics. 2020 Oct 27;13:159. doi: 10.1186/s12920-020-00813-x (PMC7590468; doi:10.1186/s12920-020-00813-x)
Supplement: Supplementary file 1 — Additional file 1: Table S1. List of POF/POI genes (131). List of candidate POF genes obtained from four public databases (DisGeNET, Monarch, MalaCards and NCBI:Gene) that collect genes and variants associated with human disease. Table S2. Primers used for confirming selected variants. Table S3. Genes with identical rare variants (MAF ≤ 0.01) detected in more than one individual. Table S4. Identical coding variants found in two or more individuals via whole-exome sequencing. VEST analysis generates values between 0 and 1, and scores ≥ 0.5 were classified as pathogenic variants and those < 0.5 as benign. CADD analysis generates a PHRED-like scaled value. Scores ≥ 20 were classified as pathogenic variants and those < 20 as benign. Variants satisfying both CADD ≥ 20 and VEST ≥ 0.5 were classified as pathogenic. [file 12920_2020_813_MOESM1_ESM.xlsx]

## Sheet: Table S1
Table S1. List of POF/POI genes (131)
List of candidate POF genes obtained from four public databases (DisGeNET, Monarch, MalaCards and NCBI:Gene) that collect genes and variants associated with human disease.
Gene Symbol	Entrez ID	Full Name
AARS2	57505	alanyl-tRNA synthetase 2, mitochondrial
ACSL6	23305	acyl-CoA synthetase long chain family member 6
ACTB	60	actin beta
ACTN4	81	actinin alpha 4
ACVR2B	93	activin A receptor type 2B
ADAMTS16	170690	ADAM metallopeptidase with thrombospondin type 1 motif 16
ADAMTS19	171019	ADAM metallopeptidase with thrombospondin type 1 motif 19
ADIPOQ	9370	adiponectin, C1Q and collagen domain containing
ADIPQTL4	100271698	Adiponectin, serum level of, QTL4
AIP	9049	aryl hydrocarbon receptor interacting protein
AIRE	326	autoimmune regulator
AMH	268	anti-Mullerian hormone
AMHR2	269	anti-Mullerian hormone receptor type 2
AR	367	androgen receptor
BCKDHB	594	branched chain keto acid dehydrogenase E1 subunit beta
BMP15	9210	bone morphogenetic protein 15
BRCA1	672	BRCA1 DNA repair associated
BRD2	6046	bromodomain containing 2
CD38	952	CD38 molecule
CDKN1B	1027	cyclin dependent kinase inhibitor 1B
CEP164	22897	centrosomal protein 164
CEP290	80184	centrosomal protein 290
CITED2	10370	Cbp/p300 interacting transactivator with Glu/Asp rich carboxy-terminal domain 2
COL1A1	1277	collagen type I alpha 1 chain
CXCL12	6387	C-X-C motif chemokine ligand 12
CYP19A1	1588	cytochrome P450 family 19 subfamily A member 1
CYP2B6	1555	cytochrome P450 family 2 subfamily B member 6
CYP2C19	1557	cytochrome P450 family 2 subfamily C member 19
DACH2	117154	dachshund family transcription factor 2
DAZL	1618	deleted in azoospermia like
DCAF17	80067	DDB1 and CUL4 associated factor 17
DIAPH2	1730	diaphanous related formin 2
DMC1	11144	DNA meiotic recombinase 1
EIF2B1	1967	eukaryotic translation initiation factor 2B subunit alpha
EIF2B2	8892	eukaryotic translation initiation factor 2B subunit beta
EIF2B3	8891	eukaryotic translation initiation factor 2B subunit gamma
EIF2B4	8890	eukaryotic translation initiation factor 2B subunit delta
EIF2B5	8893	eukaryotic translation initiation factor 2B subunit epsilon
ERAL1	26284	Era like 12S mitochondrial rRNA chaperone 1
ERCC6	2074	ERCC excision repair 6, chromatin remodeling factor
ESR1	2099	estrogen receptor 1
EXO1	9156	exonuclease 1
FANCA	2175	FA complementation group A
FANCF	2188	FA complementation group F
FANCM	57697	FA complementation group M
FIGLA	344018	folliculogenesis specific bHLH transcription factor
FMR1	2332	fragile X mental retardation 1
FOXE1	2304	forkhead box E1
FOXL2	668	forkhead box L2
FOXO3	2309	forkhead box O3
FOXO4	4303	forkhead box O4
FRAXA	2477	fragile site, folic acid type, rare, fra(X)(q27.3) A (macroorchidism, mental retardation)
FRAXE	2481	fragile site, folic acid type, rare, fra(X)(q28) E
FSHR	2492	follicle stimulating hormone receptor
FST	10468	follistatin
GALT	2592	galactose-1-phosphate uridylyltransferase
GDF9	2661	growth differentiation factor 9
GPR3	2827	G protein-coupled receptor 3
H19	283120	H19 imprinted maternally expressed transcript
HELQ	113510	helicase, POLQ like
HFM1	164045	HFM1, ATP dependent DNA helicase homolog
HSD17B4	3295	hydroxysteroid 17-beta dehydrogenase 4
HSPA5	3309	heat shock protein family A(Hsp70) member 5
HT	140805	Hashimoto thyroiditis
INHA	3623	inhibin subunit alpha
INHBB	3625	inhibin subunit beta B
INVS	27130	inversin
IQCB1	9657	IQ motif containing B1
KDR	3791	kinase insert domain receptor
KITLG	4254	KIT ligand
LAMC1	3915	laminin subunit gamma 1
LARS2	23395	leucyl-tRNA synthetase 2, mitochondrial
LEPQTL1	7839	Leptin, serum levels of
LHX8	431707	LIM homeobox 8
LMNA	4000	lamin A/C
MCM8	84515	minichromosome maintenance 8 homologous recombination repair factor
MCM9	254394	minichromosome maintenance 9 homologous recombination repair factor
MIR146A	406938	microRNA 146a
MIR196A2	406973	microRNA 196a-2
MIR22	407004	microRNA 22
MRPS22	56945	mitochondrial ribosomal protein S22
MSH4	4438	mutS homolog 4
MSH5	4439	mutS homolog 5
MTHFR	4524	methylenetetrahydrofolate reductase
MTRR	4552	5-methyltetrahydrofolate-homocysteine methyltransferase reductase
NANOS3	342977	nanos C2HC-type zinc finger 3
NBN	4683	nibrin
NFE2L2	4780	nuclear factor, erythroid 2 like 2
NLRP5	126206	NLR family pyrin domain containing 5
NOBOX	135935	NOBOX oogenesis homeobox
NPHP1	4867	nephrocystin 1
NPHP3	27031	nephrocystin 3
NPHP4	261734	nephrocystin 4
NR5A1	2516	nuclear receptor subfamily 5 group A member 1
NUP107	57122	nucleoporin 107
PABPC5	140886	poly (A) binding protein cytoplasmic 5
PCMT1	5110	protein-L-isoaspartate (D-aspartate) O-methyltransferase
PCSK1	5122	proprotein convertase subtilisin/kexin type 1
PGRMC1	10857	progesterone receptor membrane component 1
PMM2	5373	phosphomannomutase 2
POF1B	79983	POF1B actin binding protein
POLG	5428	DNA polymerase gamma, catalytic subunit
POU5F1	5460	POU class 5 homeobox 1
PREPL	9581	prolyl endopeptidase like
PRL	5617	prolactin
PSMC3IP	29893	PSMC3 interacting protein
RCBTB1	55213	RCC1 and BTB domain containing protein 1
RIN2	54453	Ras and Rab interactor 2
SALL4	57167	spalt like transcription factor 4
SDCCAG8	10806	serologically defined colon cancer antigen 8
SELENBP1	8991	selenium binding protein 1
SGO2	151246	shugoshin 2
SKP2	6502	S-phase kinase associated protein 2
SPIDR	23514	scaffold protein involved in DNA repair
SPO11	23626	SPO11 initiator of meiotic double stranded breaks
STAG3	10734	stromal antigen 3
SYCE1	93426	synaptonemal complex central element protein 1
TG	7038	thyroglobulin
TGFBR3	7049	transforming growth factor beta receptor 3
TP63	8626	tumor protein p63
TRAF3IP1	26146	TRAF3 interacting protein 1
TSHB	7252	thyroid stimulating hormone beta
TWNK	56652	twinkle mtDNA helicase
TYMS	7298	thymidylate synthetase
USP8	9101	ubiquitin specific peptidase 8
USP9X	8239	ubiquitin specific peptidase 9 X-linked
VEGFA	7422	vascular endothelial growth factor A
WDR19	57728	WD repeat domain 19
WNT4	54361	Wnt family member 4
WT1	7490	Wilms tumor 1
XPNPEP2	7512	X-prolyl aminopeptidase 2

## Sheet: Table S2
Table S2. Primers used for confirming selected variants
Gene	Location	Forward primer	Reverse primer	PCR size(bp)	Tm.
TG	chr8:134107412	AAGGATGCAGAACCCTGATG	ATGCACAGCTCTAGGGGCTA	424	60
ERCC6	chr10:50682161	CCACCTCAGCATCAGTGGTA	CCTCCTTGCCTAGGGAATCT	406	60
MCM8	chr20:5958571	AATCTGACTGCCTGGGTTTG	GGCTTTTCAAAAAGTCCCAGA	453	60
EIF2B3	chr1:45446711	GGCCTGAGCTGTCTTTTCAA	TCAAGCAGTAGTGATGGCAG	563	60
PREPL	chr2:44549950	TATGGCAGTGCATCTCCAAG	GGCGCTCTCAAGATAGCAAG	547	60
HFM1	chr1:91781465	TCACACTTACGTAATCTTGTGCAG	CCCCTTTGGAACCCAGATA	363	60
SALL4	chr20:50400817	ACTTGCCTGAGGTTGTGGTC	GCCGTGAAGACCAATGAGAT	374	60
MCM9	chr6:119150409	ACCAGGATCAGGTCAAATCG	TTGCAAGCCCCTTAAGAAGA	444	60
MCM8	chr20:5943969	GGAAAGTGCCTCAAAAGCTG	CAAACTCTTCATCAAATAAACCATC	437	60
HBP1	chr7:106826380	GCTTATGGTTGAAACTGTTGCT	CACAAAACAAAGTTTTTGGAAGC	372	60

## Sheet: Table S3
Table S3: Genes with identical rare variants (MAF≤0.01) detected in more than one individual
Number of individuals	Genes
3	ATP13A4	FCRL3	GOLGA4	LMBRD1	OR51S1	SHKBP1
	TOR3A	TRPM7	ZFHX4
2	ABCA5	ABCB5	ADAM21	ADAMTSL1	AMPD3	AP4B1
	ARHGEF3	ATF7IP	CAPRIN2	CCNJ	CDS1	CEP162
	CEP295	CHST12	CWF19L2	CYP4F12	DCC	DCT
	ENPP6	FBXO47	FDXACB1	FER1L6	GPLD1	HNRNPUL2
	HOXA4	LMO7	LRRN3	MAML3	METTL21A	MICAL2
	MROH7	MTIF2	NT5C1B-RDH14	OR10J3	PCOLCE2	PDC
	PDCL2	PPP1R36	PRRC2C	PTPRG	QRFPR	RELN
	RNF216	RUFY2	S1PR3	SDK1	SEMA6D	SGCA
	SIRT5	SLC28A1	SLC3A1	SYNJ1	TCF7	TRAM1
	TRUB1	TTN	USP53	VPS13C	VPS33B	VWA9
	WISP3	YIPF7	ZBTB26

## Sheet: Table S4
Table S4. Identical coding variants found in two or more individuals via whole-exome sequencing.
VEST analysis generates values between 0 and 1, and scores ≥ 0.5 were classified as pathogenic variants and those < 0.5 as benign. CADD analysis generates a PHRED-like scaled value. Scores ≥ 20 were classified as pathogenic variants and those < 20 as benign. Variants satisfying both CADD ≥ 20 and VEST ≥ 0.5 were classified as pathogenic.
GENE	Locus	dbSNP ID	Transcript ID	Sequence Change		Allele Frequency				Pathogenicity
				cDNA	AA	ExAC	gnomAD	1000G	KRGDB	VEST	CADD
ATP13A4	chr3:193166036	rs750651530	NM_032279.3	c.2111A>C	p.Glu704Ala	0.0003047	0.000402073	.	0.00363636	0.521	23.1
FCRL3	chr1:157665889	rs200782762	NM_052939.3	c.1073G>A	p.Cys358Tyr	4.118e-05	4.47322e-05	0.000199681	0.000454545	0.844	26.1
GOLGA4	chr3:37388702	rs150183852	NM_001172713.1	c.6536C>T	p.Thr2179Met	0.0003789	0.000333697	0.000798722	0.00818182	0.509	27.7
LMBRD1	chr6:70409081	rs185334169	NM_018368.3	c.1192T>C	p.Tyr398His	0.0007083	0.000590309	0.00179712	0.00636364	0.878	28.6
OR51S1	chr11:4869882	rs77762264	NM_001004758.1	c.557A>G	p.Tyr186Cys	0.0005436	0.000543358	0.00139776	0.00727273	0.535	23.7
SHKBP1	chr19:41086528	rs114918214	NM_138392.3	c.619G>A	p.Ala207Thr	0.000626	0.000592922	0.00119808	0.00681818	0.551	28
TOR3A	chr1:179063231	rs201173574	NM_022371.3	c.822T>A	p.Asn274Lys	0.0004942	0.000435728	0.000599042	0.00590909	0.963	23.4
TRPM7	chr15:50931700	rs150262564	NM_017672.5	c.581G>C	p.Arg194Thr	0.0006787	0.000622285	0.000599042	0.00772727	0.649	25.9
ZFHX4	chr8:77764484	rs139920573	NM_024721.4	c.5327A>G	p.Glu1776Gly	0.005505	0.00707393	0.00399361	0.00727273	0.734	28.3
ABCA5	chr17:67246743	rs201600235	NM_018672.4	c.4555C>T	p.His1519Tyr	9.887e-05	7.94793e-05	0.000399361	0.00272727	0.905	24.5
ABCB5	chr7:20782621	rs149662771	NM_001163941.1	c.3146T>C	p.Val1049Ala	0.0008731	0.000856839	0.00139776	0.00909091	0.892	24.5
ADAM21	chr14:70924553	rs202170288	NM_003813.3	c.337G>A	p.Gly113Ser	0.0004367	0.000493688	0.000798722	0.00636364	0.851	24.1
ADAMTSL1	chr9:18574187	rs748918808	NM_001040272.5	c.397G>A	p.Glu133Lys	0.0001153	7.72245e-05	.	0.005	0.924	32
AMPD3	chr11:10521792	rs3741040	NM_000480.2	c.1744C>T	p.Arg582Cys	0.0003047	0.000333022	0.000399361	0.00727273	0.97	32
AP4B1	chr1:114442672	rs142732858	NM_001253852.2	c.968C>T	p.Ser323Leu	.	.	0.00279553	0.00454545	0.723	23.5
ARHGEF3	chr3:56763357	rs115250058	NM_001128615.1	c.1618C>T	p.Arg540Cys	0.0008319	0.000894462	0.00219649	0.00636364	0.523	29.5
ATF7IP	chr12:14631259	-	NM_181352.1	c.2974A>G	p.Lys992Glu	.	.	.	.	0.663	27.2
CAPRIN2	chr12:30877327	rs2304628	NM_001002259.2	c.1964C>T	p.Ser655Leu	6.589e-05	4.87587e-05	0.000199681	0.00727273	0.608	25.1
CCNJ	chr10:97817715	rs556874008	NM_001134375.1	c.869A>G	p.Tyr290Cys	0.0003542	0.000369516	0.000399361	0.00318182	0.611	25.3
CDS1	chr4:85538797	rs79902700	NM_001263.3	c.423G>T	p.Trp141Cys	0.000173	0.000111743	0.000399361	0.00363636	0.913	33
CEP162	chr6:84884627	rs553712414	NM_014895.3	c.1844T>C	p.Met615Thr	0.0001401	0.000140697	0.000399361	0.00227273	0.592	22.5
CEP295	chr11:93433273	rs192763656	NM_033395.1	c.5195T>C	p.Leu1732Pro	0.0001998	0.000382384	0.000199681	0.00409091	0.57	24.1
CHST12	chr7:2472939	rs3735101	NM_001243794.1	c.665G>T	p.Arg222Leu	5.769e-05	6.97911e-05	0.000399361	0.00181818	0.827	23.9
CWF19L2	chr11:107200682	rs183422797	NM_152434.2	c.2503A>T	p.Ile835Phe	0.0005531	0.000585885	0.000199681	0.00681818	0.943	29.2
CYP4F12	chr19:15806834	rs191885206	NM_023944.3	c.1204T>C	p.Cys402Arg	0.0006342	0.00069476	0.000798722	0.00681818	0.818	22.8
DCC	chr18:50683844	rs199848449	NM_005215.3	c.1380A>C	p.Gln460His	0.0005848	0.000711053	0.00199681	0.00545455	0.693	22.8
DCT	chr13:95117993	rs144365832	NM_001129889.1	c.757G>A	p.Glu253Lys	0.001005	0.0008756	0.00179712	0.00454545	0.727	24.7
ENPP6	chr4:185012425	rs187347918	NM_153343.3	c.1228G>A	p.Val410Met	0.0008978	0.000798611	0.00259585	0.00590909	0.638	27.3
FBXO47	chr17:37094917	rs187260473	NM_001008777.2	c.1152T>A	p.Phe384Leu	0.0003789	0.000361521	0.000599042	0.00636364	0.722	22.4
FDXACB1	chr11:111746040	rs201937600	NM_138378.2	c.1481T>C	p.Leu494Ser	0.0003061	0.000235776	0.000399361	0.00681818	0.737	27.4
FER1L6	chr8:124988268	rs190676453	NM_001039112.2	c.814G>A	p.Gly272Ser	0.0004879	0.000532538	0.000599042	0.00454545	0.628	24.4
GPLD1	chr6:24436901	rs200438724	NM_001503.3	c.2261A>G	p.Glu754Gly	0.0005271	0.000483653	0.00139776	0.00727273	0.608	25.1
HNRNPUL2	chr11:62490341	rs191807626	NM_001079559.2	c.926C>G	p.Thr309Arg	0.0004222	0.000381791	0.000798722	0.00636364	0.635	25.1
HOXA4	chr7:27168938	rs199897690	NM_002141.4	c.869C>G	p.Ser290Cys	0.0001647	0.000166484	0.000399361	0.00454545	0.71	25.4
LMO7	chr13:76429413	rs144929980	NM_001306080.1	c.4679G>A	p.Arg1560His	0.0006507	0.000609692	0.00279553	0.00727273	0.5	21.2
LRRN3	chr7:110763564	rs201219640	NM_001099658.1	c.736A>G	p.Asn246Asp	0.000173	0.000179141	0.000199681	0.00590909	0.945	26.2
MAML3	chr4:140810966	rs148778901	NM_018717.4	c.1612A>G	p.Met538Val	0.0005701	0.000536089	0.00179712	0.00863636	0.855	23.3
METTL21A	chr2:208486581	rs146834988	NM_001127395.2:4LEC_A:70_141	c.208G>A	-	0.000593	0.000524045	0.000998403	0.00363636	0.612	25.5
MICAL2	chr11:12225995	rs141854321	NM_001282663.1	c.463G>A	p.Asp155Asn	0.0001153	0.00011377	0.000798722	0.00227273	0.628	32
MROH7	chr1:55175825	rs143029488	NM_001039464.3	c.3937G>C	p.Ala1313Pro	0.0001902	0.000134507	0.00139776	0.00727273	0.819	23.9
MTIF2	chr2:55464459	rs201850533	NM_001005369.1	c.1976T>G	p.Phe659Cys	0.0005354	0.000492635	0.000798722	0.00409091	0.739	24.8
NT5C1B-RDH14	chr2:18764161	rs183534911	NM_001199103.1	c.1000C>T	p.Arg334Trp	0.0002389	0.000243978	0.000199681	0.00227273	0.981	27.7
OR10J3	chr1:159283701	rs202163099	NM_001004467.1	c.749T>A	p.Ile250Asn	0.00028	0.000317491	.	0.00590909	0.501	25.7
PCOLCE2	chr3:142557706	rs568798203	NM_013363.3	c.616A>G	p.Asn206Asp	0.0001071	8.93655e-05	0.000199681	0.00227273	0.73	26.2
PDC	chr1:186413314	rs145374370	NM_002597.4	c.538C>T	p.Arg180Cys	0.0007001	0.000727737	0.00239617	0.00363636	0.622	32
PDCL2	chr4:56436020	rs150327134	NM_152401.2	c.227G>A	p.Arg76Gln	0.0002305	0.000596255	0.000599042	0.00636364	0.829	28
PPP1R36	chr14:65054883	rs545248697	NM_172365.2	c.952T>C	p.Ser318Pro	0.00014	8.53485e-05	0.000199681	0.00590909	0.83	27.2
PRRC2C	chr1:171510819	rs562495185	NM_015172.3	c.4208A>G	p.Asp1403Gly	0.0002059	0.000216009	0.000599042	0.00590909	0.657	28.2
PTPRG	chr3:62263281	rs78612108	NM_002841.3	c.3692C>T	p.Thr1231Met	.	.	0.000399361	0.00545455	0.795	25.1
QRFPR	chr4:122301601	rs199771029	NM_198179.2	c.202T>C	p.Tyr68His	0.0003212	0.00038589	0.000199681	0.00954545	0.648	25.8
RELN	chr7:103138354	rs114501042	NM_005045.3	c.8863C>T	p.Arg2955Cys	0.0007001	0.000670961	0.000798722	0.00681818	0.927	34
RNF216	chr7:5780818	rs140264038	NM_207111.3	c.830C>T	p.Pro277Leu	0.0001647	0.000113731	0.000798722	0.00454545	0.629	25.2
RUFY2	chr10:70105813	rs142895747	NM_017987.4	c.1733C>T	p.Ala578Val	0.0001573	0.000114027	0.000798722	0.005	0.755	23.2
S1PR3	chr9:91616590	rs56368313	NM_005226.3	c.475G>T	p.Gly159Trp	0.0006836	0.000638658	0.00219649	0.00954545	0.708	33
SDK1	chr7:4088988	rs186569572	NM_152744.3	c.2611G>A	p.Ala871Thr	0.0004201	0.000341644	0.000998403	0.00227273	0.593	23.5
SEMA6D	chr15:48062835	rs143569171	NM_153618.1	c.2075G>A	p.Arg692Gln	0.0003295	0.000325799	0.000399361	0.00454545	0.705	25.9
SGCA	chr17:48245315	rs186669379	NM_000023.2	c.320C>T	p.Ala107Val	0.0002553	0.000268005	0.00119808	0.00227273	0.846	23.6
SIRT5	chr6:13601169	rs143092270	NM_012241.4	c.845C>T	p.Thr282Met	0.0007248	0.000690732	0.000399361	.	0.655	29.5
SLC17A1	chr6:25813093	rs79078661	NM_005074.3	c.863T>G	p.Phe288Cys	0.0002965	0.000237015	0.00139776	0.005	0.555	20.1
SLC3A1	chr2:44547539	rs761211666	NM_000341.3	c.1820delT	p.Leu607fs	8.236e-06	4.07578e-06	.	.	0.886	35
SYNJ1	chr21:34058095	rs533216340	NM_003895.3	c.1198T>A	p.Tyr400Asn	0.0002142	0.000205893	0.000399361	0.00727273	0.594	22.4
TCF7	chr5:133481986	rs199510883	NM_003202.3	c.1147G>T	p.Val383Leu	0.00014	0.000162426	0.000199681	0.00227273	0.568	25.1
TRAM1	chr8:71495918	rs187696096	NM_014294.5	c.857T>G	p.Phe286Cys	0.0009966	0.000925201	0.000798722	0.00863636	0.623	25.2
TRUB1	chr10:116719507	rs769738718	NM_139169.4	c.464T>C	p.Leu155Pro	3.295e-05	1.21992e-05	.	0.000909091	0.997	27.6
TTN	chr2:179437892	rs143241129	NM_001267550.2	c.72967A>G	p.Lys24323Glu	5.793e-05	2.04504e-05	0.000599042	0.000909091	0.676	23.1
USP53	chr4:120214277	rs151039635	NM_019050.2	c.3133A>G	p.Met1045Val	0.000207	0.000158675	0.00179712	0.00590909	0.845	25.3
VPS13C	chr15:62269289	rs76341351	NM_020821.2	c.2400A>C	p.Arg800Ser	0.0008072	0.000714839	0.00279553	0.00545455	0.81	25.9
VPS33B	chr15:91548307	rs149121639	NM_018668.4	c.1148T>C	p.Ile383Thr	0.001161	0.00138937	0.000798722	0.00454545	0.917	26.1
VWA9	chr15:65871970	rs142953011	NM_001207058.1	c.1279C>G	p.Leu427Val	0.0009637	0.000925903	0.000599042	0.00227273	0.813	21.5
WISP3	chr6:112382368	rs199997447	NM_198239.1	c.277T>G	p.Cys93Gly	0.00014	9.34823e-05	0.000199681	0.00409091	0.879	26.1
YIPF7	chr4:44637954	rs187969734	NM_182592.2	c.337C>A	p.Pro113Thr	0.0001903	0.000150633	0.000399361	0.00681818	0.713	27
ZBTB26	chr9:125682009	rs116055369	NM_001304363.1	c.205G>A	p.Glu69Lys	0.0002059	0.000121996	0.000798722	0.00818182	0.55	23.4
